# Supplementary material for: Preparation of Gum Arabic–Maltose–Pea Protein Isolate Complexes for 1−Octacosanol Microcapsule: Improved Storage Stability, Sustained Release in the Gastrointestinal Tract, and Its Effect on the Lipid Metabolism of High−Fat−Diet−Induced Obesity Mice
Source: Foods. 2022 Dec 26;12(1):112. doi: 10.3390/foods12010112 (PMC9818909; doi:10.3390/foods12010112)
Supplement: Supplementary file 1 [file foods-12-00112-s001.zip]

Archive with 1 entries (1 files):
- foods-1947468-supplementary.pdf
